# Supplementary material for: An Ancient Fingerprint Indicates the Common Ancestry of Rossmann-Fold Enzymes Utilizing Different Ribose-Based Cofactors
Source: PLoS Biol. 2016 Mar 3;14(3):e1002396. doi: 10.1371/journal.pbio.1002396 (PMC4777477; doi:10.1371/journal.pbio.1002396)
Supplement: S1 Data — (XLSX) [file pbio.1002396.s001.xlsx]

## Sheet: Fig2B_Data
PDB	α_Angle_non_canonical	α_Angle_canonical
1H94	5.3432
1RRM	8.9102
1ORE	10.133
1PHP	11.46
1O94	12.908
1IB0	14.465
1F17	15.786
1F6D	18.514
1NLM	19.684
1UPU	19.759
1RLU	20.703
3SBX	20.997
1DQS	21.386
1OFU	24.802
3OX4	25.559
1W5A	26.405
2VAP	26.529
13PK	26.794
3HAD	27.577
2ZGV	27.598
1HDI	28.334
1VHW	29.515
1KQN	30.03
2IGB	30.176
1VJC	31.624
1OBB	32.698
1ODI	32.737
2BSX	33.464
1JE1	33.728
3KB6	34.59
3LGS	34.708
4DYD	35.067
1PR0	35.757
1QB8	36.21
1JDV	36.729
2GSD	37.176
2AC7	37.395
1Z38	37.421
3H4T	38.36
2QUI	38.658
1O5O	38.969
3ACD	39.397
1XAG	39.489
1HMP	40.466
1NUU	40.972
1XTT	40.993
1ODJ	41.448
2HMT	41.71
1DQS	42.035
3ACC	42.32
1VM6	42.621
2B69	42.669
2FXV	42.7
1QK4	43.343
1P19	43.389
1HKU	43.596
1P9L	43.626
1NUP	44.619
1PK7	45.47
1U8X	46.369
1K4M	46.617
1HGX	48.275
1COZ	49.81
1LJ8	50.774
1NUS	51.636
1HYH	52.406
2X1L	52.709
3MW9		52.916
1C1D	52.939
1GR0	54.438
3QVT	55.14
1NUU	56.989
1LJ8	57.563
3CEA	58.962
3CIN	60.896
1QK5	61.279
1GN8	62.434
3N8H	63.178
2C59	63.486
1VKO	64.23
1VRW	66.136
3PGK	66.683
1PZM	66.872
3Q10	67.371
3GLV	67.453
3T4E	67.502
2X3F	67.508
1I24	67.522
3TNL	67.635
1U2G	68.915
2CUL	69.535
1K4M	69.874
1N2B	69.936
1L9K	70.352
2JBH	70.433
2P9C	70.88
2A7X	71.259
1JDT	74.556
1DLJ	74.675
2PH5	75.379
4IM7	76.381
3INN	76.614
3EVA	78.578
1O9B	78.995
1XAG	79.766
1G6K	80.264
1O6B	80.884
3RS8	81.521
3RSQ	82.022
1GEU	82.615
1LVL	84.357
1WDK	84.358
1ZJY	84.711
1ZJZ	84.768
3MW9	85.255
3RSG	85.282
3OX4	85.556
1J09	87.4
1RRM	88.474
2BTO	89.498
1KQN	89.937
1CT9	91.152
1KYW		91.286
3ND6	91.567
2NSY	91.689
1PJC	92.187
3NT2	92.272
2PZA	92.309
1B14		92.421
2PX2	92.442
3FIU	93.005
1FYD	93.243
1F3P	93.45
1WVG	93.88
1JKI	95.312
1WXE	95.313
2FKN		95.89
1JQD		96.574
1WPQ	96.79
3RK1	96.93
2EP7	97.931
3C96		97.949
1DRU		98.626
1QK3	98.721
1FP1		98.874
1VL0		100.07
1MG5		100.67
3QOW		101.47
2IPX		101.59
1DL5		102.33
2A14		102.59
2BH2		102.73
2ZBD	102.77
1X87		104.78
1R00		104.85
1WY7		104.87
2HMA	104.95
1TW2		105.28
3A25		105.29
2PBF		105.56
1FPX		105.85
1M9N	106.11
1JNR		106.18
3A26		106.21
1UWK		106.22
1V59		106.29
1FK8		106.65
1BF3		106.79
2GR2		106.9
3LBF		107.4
1COY		107.41
2IVD		107.41
1JU2		107.42
3QOX		107.51
1ZQ9		107.52
3FUU		107.57
3C85		107.78
2Y1X		107.87
1e+39		107.89
1LLQ	108.04
3FUW		108.25
2DW4		108.4
1LDM		108.56
1RJE	108.75
1T9B		108.77
2YVL		108.98
1EJ2	109.11
9LDB		109.17
2BZG		109.22
3ORH		109.28
3MB5		109.34
2GR0		109.4
1JG4		109.52
2O05		109.53
1VDC	109.66
1RYI		109.67
2QYO		109.7
1F3P		109.73
2OYR		109.83
1F8R		109.97
3A28		110.15
1OJ9		110.35
1EMD		110.39
3LGA		110.53
1GEU		110.6
1B4V		110.7
1Z4M	110.71
1W4X		110.88
1BMD		111.27
1JG2		111.33
2AVD		111.59
2ZVJ		111.61
1RI4		111.65
3Q7E		112.34
2e+37		112.63
1JG1		112.66
1QZZ		112.81
1GER		112.92
1ZG3		112.94
2GMH		113.02
3GFB		113.72
1CF3		113.75
1B8U		113.85
1HYB	114.11
2B25		114.41
1I10		114.42
2CFC		114.52
1CJC		114.65
2XVM		114.65
1JEH		114.66
1BWC		114.89
1GPE		115.11
1GPM	115.14
3LAD		115.39
1OBB		115.44
1VE3		115.51
2YVJ		115.59
1O6Z		115.62
1F8W		116.01
2DFD		116.03
1R37		116.27
2R5N	116.42
3HAD		116.55
3GVI		116.56
1WZN		116.75
2FM3	116.82
1QR6	117.11
2H00		117.12
3JSA	117.49
1V8B		117.57
1AF7		117.6
3GVH		118.33
2O23		118.45
2F8L		118.55
1GUZ		118.74
1PZH	118.83
2DVM	118.87
1GEG		119.1
4MDH		119.38
3PTZ		119.52
2DKN		119.68
1FPQ	119.69
1RJD		119.73
2GSD		119.79
1F17		119.99
1RI1		120
3NUG	120.09
3REO		120.27
3ELY	120.31
3P9C		120.32
2AG5		120.38
3ORF		120.6
2GDZ		120.64
1O0S	120.69
3QVT		120.88
2PD6		120.95
1NV9		121.11
1GUY		121.13
1EZ4	121.2
1LVL	121.25
1KYQ	121.27
2QE6		121.27
1U2G		121.3
3D4P		121.31
1VQW	121.5
1LVL		121.61
2EWM		121.79
1CL0	121.93
1LLU		122.04
3BHF		122.21
1F8F		122.22
1KEP		122.36
1SOW	122.37
1GV4	122.44
3MEQ		122.6
1U1I		122.61
1OMO		122.62
1I0Z		122.65
2HUN		122.65
3SX2		122.67
3S55		122.69
1GZ6		122.77
1F8G	122.9
1NFF		122.98
1U8X_X		123
2B69		123.15
2P5U		123.15
1KAE	123.21
2NYU		123.29
2Q3E		123.36
3D64		123.46
2GR2		123.5
1LLD	123.5
1EIZ		123.53
3GO4		123.58
1UAY		123.79
2PV7		123.92
1ZEM		123.98
1YZ3		124.08
1A5Z		124.24
1VKO		124.28
1NFQ		124.47
1T25	124.48
1IY8		124.52
2G70		124.67
1VP3		124.72
4DYD		124.75
1A9Y		124.77
2EKL		124.83
3RK0	125.42
1VPT		125.44
2DT5		125.57
1HYU	125.61
1D4D		125.68
3COS		125.83
1L7E		125.91
3E5R		125.92
1SB8		125.97
1G1A		126.14
1EG2		126.53
1MUU		126.54
1E3L		126.54
2D1Y		126.8
3LU1		127.05
3CIN		127.07
2XXB		127.08
3H9E_O	127.11
2HJR		127.2
1BXK		127.21
3LDF		127.3
3PGX		127.3
1HYH		127.38
1AHI		127.52
1J49		127.61
2C54		127.63
1F8G		127.69
1U7H		127.77
1WG8		127.98
3G88		128.08
3KB6		128.18
3NT2		128.31
2NPX		128.41
1L3I		128.45
1WWK		128.5
2HMU		128.63
1R66		128.76
3LVF_O		128.86
1CER	128.86
3O73	128.87
1SQF		129.03
3ENK		129.1
1EK6		129.16
3HJA	129.25
1PJC		129.26
2B9E		129.26
2HMV		129.3
1YBA		129.41
3EC7		129.44
1HDR		129.5
1NW5		129.55
1Y9D	129.6
1EK5		129.64
1OC4	129.66
1DLI		129.78
2B4R_O		129.82
1G60		129.99
3HJA		130.14
1MO9		130.23
1I1N		130.28
3FWZ		130.44
1JKI		130.45
2H59	130.48
2I0Z		130.51
1NW7		130.59
2HMT		130.63
3H9E_O		130.64
1E3E		130.85
3C3Y		130.9
3STH		130.9
1P9L		130.94
1A71		130.94
2G76		131.05
1M6Y		131.08
1PJ4	131.17
1I24		131.2
1EBF	131.25
1NV8		131.31
1P1R		131.32
1PN0		131.49
1V5E		131.51
1VSV		131.59
3G8A		131.68
1N2X		132.04
1D1S		132.08
1Q1R	132.11
1D7Y	132.13
1Z45		132.16
1HKU		132.16
1HDG_O		132.19
1PJ2	132.3
1CDO		132.38
1VM6	132.46
1PJ5		133.23
2EP7		133.31
1DSS_G	133.38
2FYT		133.56
1AHH		133.6
1KOL		133.66
2OKC		133.69
1XHC		133.72
1FEA		133.73
1DXY		133.75
1YBH		133.95
2P9C		134.2
1GR0		134.24
1C1D		134.58
2NXE		134.96
2W2L		135.13
1DLJ		135.26
1ZNQ_O		136.02
1LDN		136.24
1WDK		136.48
2DC1		136.72
2FZE		136.83
3ELU	137.51
2PH5	137.76
1PL6		138.02
3L0D	139.4
1BW9		140.5
1LSS		140.58
3GCZ	140.63
1JKF	142.33
1JKF	142.64
1QO8		143.16
3P8Z	143.85
3P97	144.96
2CZC	147.05
2YVJ	149.29
2H4F	150.54
1U7H	150.74
2WA2	151.98
3DOC	152.25
3ANX		153.03
1KNR	153.86
1A8P	154.29
1OMO	154.5
1NVM_B	156.31
3CEA	162.4
2A1U	163.84
3CLR	163.91
1TY8	135.059
1K9Y	126.912
3N1S	123.26
3RHN	126.392
3O1C	127.871
1DJN	136.897
2C31	134.022
1KPF	127.656
1B37	113.509
1GTE	106.051
1I8T	108.691
1PS9	136.365
1SIW	137.276
1XMM	112.014
2E5W	104.725
3C6K	106.807
4REQ	28.5967
1HO5	29.3316
1A9X	28.7755
1B6S	53.3262
1E4E	57.2588
1EHI	61.7162
1IOV	45.7085
1KJQ	33.4522
2R7N	78.9069
2Y8L	18.8047
2ZDG	64.3113
3CR3	17.5952
3Q1K	55.3756
3QBW	28.8318
3RFC	51.7258
1KJJ	35.291
1AMU	36.6519
1MDB	38.2836
2R7M	70.0807
2RIF	14.4502
2V8Q	10.8005
3FNA	8.0819
3KGD	19.3692
1HP1	28.43
1I7L	42.5051
1KJ8	30.2829
1Z0S	34.8102
2J9L	26.5791
2R7L	72.4751
2V92	10.0382
2YW2	55.167
2ZDQ	55.6386
3ETH	50.0727
3R5F	57.6335
3AKC	59.6323
2ATV	27.4036
2RHL	27.9967
1IH7	16.6288
2RHO	27.1444
1KIC	10.1625
3B9X	15.7743
1RQP	18.6477
2YZQ	11.2317
2C1X	19.3452
2IV7	31.1886
2A1Y	79.0702
2Q6K	15.3026
1W78	25.752
3N2A	29.9456
1LRT	71.3248
1ME9	77.9623
1ZFJ	86.4986
1MEI	70.5622
2CU0	94.2659
2DPH	137.424
2EQ7	107.266
1ZMD	108.157
1MEW	12.3254
1TXZ	140.269
3GZ8	11.8542
1MI3	80.5006
2D4V	11.7536
3GD4	12.6607
1e+19	50.2085
1GZF	83.2206
2J0W	52.5181
2JFG	45.1362
1WD4	58.4359
1ECJ	35.857
1VC9	75.9384
2FFC	23.1531
1FOA	73.3062
1QGQ	68.5454
2AM5	74.5458
2BVL	24.0769
1I9C	30.3346
2CNW	16.0029
1PG2	37.1391
1V8B	28.6527
1BS1	51.4332
1F52	31.2392
1FP6	54.8788
1G99	64.4254
1K3C	72.5843
1MP8	88.7053
1MWM	90.4549
1N06	38.5544
1NY5	41.6404
1Q9S	34.2606
1UC9	18.0992
1X3M	61.1166
1YP4	76.1019
1ZAR	85.7686
2AXN	85.8635
2BVC	14.9238
2CNQ	65.5615
2D0O	70.642
2DWC	65.7043
2HGS	36.6529
2I8C	58.7725
2R87	81.4077
2YWV	64.9623
3IUC	38.7205
3KAL	36.3217
3L4I	42.7928
4FU0	43.384
1OBD	66.4982
1TUU	66.2581
3IUY	66.6367
1M9N	58.451
4IZ9	51.7642
1A82	47.7325
1AYL	74.7866
1ESQ	28.4258
1NGE	73.4634
1OBD	71.3353
1PHK	94.5351
1PK8	90.133
1TQP	84.7644
1YFR	56.3885
2C8V	71.4628
2e+89	24.8318
3LDL	40.5022
1DQX	20.5174
1X1Z	27.0999
3BGG	37.1975
1IV2	2.3884
2CMK	60.5093
1W07	74.2811
1ZP3	88.189
2EBA	74.0381
2R0N	92.403
2RC5	27.324
1S4O	52.4776
2A78	29.9494
3RYC	91.5999
4FWP	45.065
1WDT	161.136
2C5L	24.9686
2FP4	87.12
3RYC	75.8947
3RYC	81.3045
1TA8	43.2839
2HCT	93.4678
1P7L	77.5083
2P02	64.6892
1DBT	33.6533
2CZE	23.3109
2E6Y	17.44
3BGJ	27.1659
1HM9	54.5352
1HV9	55.1392
1LRJ	54.4967
1ON6	64.8308
2V0I	75.1092
3SPT	52.7767
1V83	73.2684
2FYB	41.181
2J65	40.0117
2V0K	79.9182
3CU0	76.6844
1KLY	24.3338
3GDL	20.11
1LOL	58.6412
2CZF	15.699
3BVJ	34.8415
1LVG	99.3078
2QOR	108.86
2BNJ	116.725
2CNC	113.582
2AN9	100.844
1HTW	106.979
1OFH	143.993
1SQK	122.075
2B9F	99.9006
2CE7	137.912
2CN5	96.7767
2P9I	143.323
3AKC	119.757
3BRB	116.611
3JXU	124.684
3QFU	118.63
1AUX	97.7126
3FZP	115.737
1PZ2	122.367
1G51	105.725
1S68	117.322
3N3P	116.216
4IJN	103.812
2E5Y	109.849
2QK4	130.62
3BU5	102.083
3HRC	109.041
3ULE	113.698
3ULE	147.412
4GNI	115.128
1BUC	131.334
1C0I	100.661
1IS2	117.833
1R2J	139.125
1RX0	145.709
1UKW	137.138
2D29	143.413
2DVL	143.272
2PG0	130.296
2VIG	146.26
3OWA	144.883
4HR3	132.674
1RJ9	98.8832
2CNW	95.7372
2ZGY	121.175
1JPJ	100.812
1CKM	103.9
2BNE	153.024
2BNF	148.72
2YWC	119.481
3H86	100.006
1OJZ	125.025
1TOX	104.863
2A5F	115.679
2WN7	132.863
3LN3	112.228
1GIQ	125.506
1MK1	45.3758
1V8L	72.0902
2I67	73.8587
3RQ6	71.5558
2E1Z	60.4377
1BXS	24.192
1ISO	4.4167
1RLZ	28.0715
2RAB	10.9541
2Y42	36.1914
3IWJ	21.4792
1NZZ	26.8971
1WNB	29.4391
2IMP	10.7736
3FLK	70.6114
2A9K	143.584
1JQ5	2.5226
1M9H	53.1789
3B78	19.6827
