# Supplementary material for: An Ancient Fingerprint Indicates the Common Ancestry of Rossmann-Fold Enzymes Utilizing Different Ribose-Based Cofactors
Source: PLoS Biol. 2016 Mar 3;14(3):e1002396. doi: 10.1371/journal.pbio.1002396 (PMC4777477; doi:10.1371/journal.pbio.1002396)
Supplement: S2 Data — (XLSX) [file pbio.1002396.s002.xlsx]

## Sheet: Fig4C_Data
The data are the avarage of duplicate of two separated experiments
Mutant	Mins	cpm		Mutant	WT	cpm		Mutant	WT	cpm		Mutant	WT	cpm
WT	0	8		WT	0	8		WT	0	8		WT	0	8
SAM 0.1 uM	5	67		SAM 0.25 uM	5	77		SAM 0.5 uM	1	71		SAM 2 uM	1	81
	10	78			10	94			5	102			5	106
	20	91			20	128			20	127			20	137
	40	116			40	149			40	157			40	160
Mutant	Mins	cpm		Mutant	A29	cpm		Mutant	A29	cpm
29A	0	8		29A	0	8		29A	0	8
SAM 0.5 uM	10	12		SAM 2 uM	10	19		SAM 4 uM	10	28
	30	15			30	24			30	30
	60	21			60	26			60	39
	120	24			120	29			120	42
Mutant	Mins	cpm		Mutant	A29	cpm		Mutant	T29	cpm
29T	0	8		29T	0	8		29T	0	8
SAM 0.5 uM	10	14		SAM 2 uM	10	21		SAM 4 uM	10	15
	30	15			30	26			30	16
	60	16			60	27			60	19
	120	20			120	31			120	25
Mutants	SAM Conc	v0
WT	0.1	2.1
	0.25	2.8
	0.5	2.9
	2	3
29A	0.5	0.08
	2	0.14
	4	0.22
29T	0.5	0.07
	2	0.08
	4	0.12
