# Supplementary material for: An Ancient Fingerprint Indicates the Common Ancestry of Rossmann-Fold Enzymes Utilizing Different Ribose-Based Cofactors
Source: PLoS Biol. 2016 Mar 3;14(3):e1002396. doi: 10.1371/journal.pbio.1002396 (PMC4777477; doi:10.1371/journal.pbio.1002396)
Supplement: S3 Data — (XLSX) [file pbio.1002396.s003.xlsx]

## Sheet: Fig5A_Data
	Angle	endo	exo
10	170	7.74659	68.1578
20	160	8.12538	10.6011
30	150	4.17539	7.87148
40	140	0.810667	6.90447
1ldm	132.272	0	6.35417
50	130	0.0361257	4.79858
60	120	1.25103	3.83661
70	110	3.00886	3.22979
80	100	4.99783	2.72493
90	90	2.94618	2.23983
100	80	2.89604	4.27375
110	70	3.44883	1.37852
120	60	4.07952	1.15698
130	50	4.74039	0.99614
140	40	5.02586	1.09875
150	30	5.39588	1.18929
160	20	4.86844	15.8452
170	10	5.3743

## Sheet: Fig5B_Data
angle	relative enrgies
2	0.546
12.43	0.175
32.45	0.455
35.37	0.524
36.95	0.67
41.3	0.782
47.41	0.977
52.27	1.109
54.9	1.334
66.46	1.218
79.17	0.646
94.07	0.698
101.62	0.622
107.58	0.348
110.24	0.234
117.18	0.186
124.76	0.122
128.7	0
139.32	0.089
142.5	0.162
148.49	0.477
153.8	0.624
157.02	0.712
169.22	1.286
