# Supplementary material for: An Ancient Fingerprint Indicates the Common Ancestry of Rossmann-Fold Enzymes Utilizing Different Ribose-Based Cofactors
Source: PLoS Biol. 2016 Mar 3;14(3):e1002396. doi: 10.1371/journal.pbio.1002396 (PMC4777477; doi:10.1371/journal.pbio.1002396)
Supplement: S4 Data — (XLSX) [file pbio.1002396.s004.xlsx]

## Sheet: FigS2_Data
PDB	chain	ligand residue number	ligand	residue		d(O1_O2)	d(O1_O3)	d(O2_O2)	d(O2_O3)	a(O1_O2_C2)	a(O2_O3_C3)	dihedral(O4-C1-C2-C3)	dihedral(C1-C2-C3-C4)
1A5Z	A	352	NAD	53	ASP	2.4271	3.1408	3.4403	2.6465	115.855	113.515	39.3611	-36.2758
1A71	A	403	NAD	223	ASP	2.6619	3.3652	3.6012	2.6377	116.15	115.209	34.6113	-30.8534
1A9Y	A	340	NAD	31	ASP	2.6052	3.297	3.7065	2.6563	111.037	111.499	36.6892	-27.2545
1AHI	A	256	NAD	42	ASP	2.6234	3.132	3.66	2.6532	116.646	110.525	37.3637	-26.0491
1AXE	A	403	NAD	223	ASP	2.8088	3.649	3.4536	2.6632	119.667	114.458	39.7666	-36.0133
1B14	A	255	NAD	37	ASP	2.7215	3.4998	3.5773	2.8127	122.993	147.179	47.9401	-34.1252
1B8V	A	334	NAD	43	GLU	2.9487	3.7378	3.7512	2.7332	106.711	115.752	42.2154	-27.1837
1BDB	A	300	NAD	36	ASP	2.7997	3.3094	3.7669	2.6301	114.713	119.531	44.1333	-34.0258
1BMD	A	334	NAD	41	GLU	2.6754	3.5007	3.4533	2.3497	116.842	131.165	42.4564	-27.2029
1BTO	A	377	NAD	223	ASP	2.8177	3.7392	3.6709	2.8197	112.933	110.739	36.7405	-23.0742
1BW9	A	360	NAD	205	ASP	2.889	3.4768	3.8352	2.6216	114.82	121.59	47.892	-39.7597
1BXK	A	380	NAD	33	ASP	2.3966	3.2585	3.6891	2.6063	119.22	121.901	42.0204	-34.3875
1C1X	A	360	NAD	205	ASP	3.7867	2.6877	2.9612	3.5735	80.673	106.93	46.235	-40.2711
1CDO	A	375	NAD	224	ASP	2.8396	3.6926	3.6564	2.8288	115.915	119.182	40.4812	-29.367
1D1T	A	1377	NAD	223	ASP	3.3499	2.4206	2.5454	3.5084	93.8571	106.83	44.0555	-33.0702
1DC6	A	351	NAD	32	ASP	2.9569	4.141	3.7358	3.1593	108.115	114.98	45.2658	-27.1887
1DEH	A	377	NAD	223	ASP	2.7057	3.6305	3.4234	2.7359	120.527	116.331	37.8	-26.9746
1DHR	A	241	NAD	37	ASP	2.5512	3.4309	3.6303	2.6306	111.093	124.053	39.6445	-26.7011
1DLI	A	403	NAD	29	ASP	2.5981	3.4644	3.4048	2.715	129.276	118.437	39.6717	-24.1726
1DO8	A	601	NAD	345	ASP	5.0181	6.0251	4.0268	4.6618	142.545	124.682	34.5244	-31.1648
1DRU	A	301	NAD	38	GLU	2.7748	3.7202	3.4293	3.259	141.191	109.035	44.304	-44.9967
1DSS	G	335	NAD	32	ASP	2.8955	4.1034	3.1827	2.8624	122.039	111.203	36.7007	-28.9968
1DXY	A	336	NAD	175	ASP	2.6465	3.6362	3.5323	2.8505	116.746	107.076	33.1873	-23.4201
1E3I	A	377	NAD	227	ASP	2.6433	3.5525	3.4785	2.5271	115.09	114.814	33.6521	-31.3863
1E3S	A	301	NAD	41	ASP	2.5313	3.4288	3.5509	2.6471	114.886	117.795	35.4025	-23.7607
1EBF	A	2109	NAD	40	GLU	5.7873	5.8476	5.4592	4.5024	139.138	153.048	45.9742	-32.9813
1EE2	A	1100	NAD	222	ASP	2.6068	3.5386	3.5758	2.6539	115.383	108	46.767	-32.4727
1EK5	A	400	NAD	33	ASP	3.815	2.5006	2.6751	3.0854	80.7117	111.2	43.6039	-34.1063
1EMD	A	314	NAD	34	ASP	2.947	3.7813	3.8046	2.9038	101.641	111.263	46.2266	-25.4209
1EZ4	A	1352	NAD	52	ASP	3.1345	5.132	3.5473	4.2039	100.337	75.2981	18.2609	6.32912
1F8F	A	375	NAD	222	ASP	2.6235	3.9518	3.2598	2.9857	127.404	109.218	34.2761	-17.4726
1F8G	A	2500	NAD	202	ASP	3.3684	2.8475	2.7442	3.8824	87.894	100.33	38.6248	-20.0635
1FK8	A	800	NAD	32	ASP	3.4457	2.5591	2.5225	3.6464	93.5072	98.7584	42.5263	-29.3965
1FMC	A	256	NAD	42	ASP	2.5913	3.317	3.5323	2.5987	115.284	112.822	39.1335	-29.1335
1G1A	A	400	NAD	32	ASP	2.5838	3.2622	3.8278	2.6344	112.827	120.241	34.5635	-32.5559
1G6K	A	1262	NAD	44	GLU	6.948	6.7671	5.5624	5.4259	128.348	129.804	41.3555	-24.6876
1GAD	O	336	NAD	32	ASP	2.5346	3.9255	3.313	2.9647	118.332	114.861	36.6374	-26.5713
1GCO	A	601	NAD	44	GLU	6.7488	6.514	5.4092	5.3445	125.164	126.874	42.7379	-25.6207
1GD1	O	336	NAD	32	ASP	3.4157	2.6109	2.5394	3.3369	83.1052	110.167	38.4271	-34.8151
1GEE	A	1262	NAD	44	GLU	6.9466	6.6143	5.5335	5.3594	123.825	128.419	42.239	-25.2827
1GEG	A	2001	NAD	33	ASP	2.5218	3.6963	3.5076	2.8078	120.339	115.74	38.6099	-24.653
1GR0	A	1000	NAD	69	ASP	3.5484	2.833	2.7544	3.7448	86.9026	102.714	48.4399	-35.6008
1GUY	A	1307	NAD	33	ASP	2.8097	3.837	3.4772	2.6658	113.839	110.129	40.3622	-22.5615
1GUZ	A	1306	NAD	32	ASP	2.8455	3.8686	3.5019	2.6929	112.654	109.745	38.6943	-21.5944
1GY8	A	1382	NAD	32	ASP	2.6413	3.1234	3.7913	2.6988	113.805	116.222	31.592	-22.3988
1HET	A	402	NAD	223	ASP	2.6915	3.7165	3.5865	2.7426	111.95	109.282	39.1919	-23.598
1HF3	A	402	NAD	223	ASP	2.6426	3.3228	3.6561	2.4716	113.389	119.729	44.5153	-28.9726
1HKU	A	600	NAD	193	ASP	2.8552	3.858	3.6629	2.8442	112.944	114.305	43.6079	-24.4825
1HLD	A	801	NAD	223	ASP	2.8074	3.4591	3.7747	2.6753	107.234	118.139	42.0119	-17.4664
1HSZ	A	1377	NAD	223	ASP	3.5049	2.658	2.6669	3.5886	86.7219	102.941	41.4077	-25.0749
1HTB	A	377	NAD	223	ASP	2.5275	3.3654	3.5312	2.6457	118.419	121.305	38.1968	-31.5782
1HYH	A	330	NAD	53	ASP	2.6086	3.4725	3.5804	2.8162	122.836	116.454	45.5336	-29.7594
1HZJ	A	400	NAD	33	ASP	3.834	2.6572	2.768	3.4183	79.1718	104.367	41.6347	-27.7258
1I24	A	401	NAD	32	ASP	2.7688	3.207	3.9999	2.6963	106.59	117.472	41.9375	-31.6058
1I3K	A	400	NAD	33	ASP	3.8395	2.728	2.6792	3.3265	82.6393	104.576	40.7638	-28.0352
1IB6	A	313	NAD	34	ASP	2.781	4.1114	3.5366	3.237	117.296	103.306	44.0544	-24.7691
1IY8	A	1268	NAD	44	ASP	3.7057	2.6379	2.706	3.2979	80.1406	108.986	38.5178	-26.8267
1J49	A	350	NAD	176	ASP	2.5769	3.5572	3.6168	2.5541	103.596	114.751	44.2744	-33.0669
1J5P	A	300	NAD	28	ASP	2.7521	3.3287	3.6832	2.5744	107.789	106.574	39.219	-24.591
1JKF	A	600	NAD	148	ASP	3.9268	3.453	3.2618	4.1791	82.6401	100.234	38.1567	-20.9682
1JU9	A	377	NAD	223	ASP	2.6539	3.4332	3.5238	2.4432	112.293	121.379	37.6374	-30.3593
1KEP	A	1400	NAD	37	ASP	2.673	3.2107	3.7602	2.7361	118.427	121.9	36.8578	-28.4273
1KEW	A	1400	NAD	32	ASP	2.6257	3.3221	3.8362	2.7203	116.195	122.487	38.2912	-36.3007
1KOL	A	1403	NAD	217	ASP	2.6446	3.5279	3.623	2.6873	112.166	114.329	41.9833	-25.9939
1KVQ	A	340	NAD	31	ASP	2.4846	3.0129	3.7216	2.5106	111.13	116.395	39.958	-33.0454
1KYQ	A	800	NAD	45	ASP	5.8655	7.029	4.6425	6.3356	152.483	89.4404	38.9602	-34.6994
1LDG	A	401	NAD	53	ASP	2.8878	3.6256	3.6546	2.7861	115.134	113.735	42.2232	-25.9272
1LDM	A	330	NAD	52	ASP	3.5264	2.3596	2.881	3.5576	88.5883	109.157	38.8569	-33.1769
1LI4	A	433	NAD	243	GLU	2.7659	3.7682	3.4706	2.7192	113.409	105.536	32.1062	-19.4168
1LJ8	A	1500	NAD	69	ASP	2.5801	3.1016	3.2714	4.3724	127.563	108.543	43.448	-39.9444
1LLD	A	320	NAD	39	ASP	2.6199	3.778	3.308	2.678	114.089	105.094	48.1048	-31.2568
1LLQ	A	1001	NAD	361	ASP	5.9885	6.4	4.6265	5.6524	133.817	117.067	37.1927	-35.5432
1LLU	A	1250	NAD	201	ASP	2.6192	3.8308	3.6206	2.9697	116.097	115.349	41.9241	-24.8092
1LRJ	A	340	NAD	31	ASP	3.6086	2.4784	2.5158	3.1849	78.3108	104.036	34.0241	-26.0512
1LSS	A	1001	NAD	30	ASP	3.7196	2.7624	2.8445	3.4296	76.937	104.472	48.4646	-42.0553
1M2W	A	5500	NAD	69	ASP	2.8827	3.552	3.549	4.5904	126.387	106.868	45.0653	-44.3296
1MA0	A	5377	NAD	222	ASP	3.1068	3.4729	3.8704	2.5855	105.894	122.237	49.8478	-38.5873
1MG5	A	850	NAD	38	ASP	2.5411	3.3692	3.7377	2.7849	120.846	137.56	46.639	-44.1883
1MGO	A	377	NAD	223	ASP	2.6356	3.689	3.4835	2.6879	114.754	109.396	38.6691	-27.0511
1MP0	A	777	NAD	222	ASP	3.0564	3.5747	3.7399	2.5981	109.8	121.87	49.6901	-36.7117
1MUU	A	1001	NAD	30	ASP	2.9009	3.5412	3.6328	2.6408	119.322	123.901	39.4647	-25.2617
1MV8	A	2001	NAD	30	ASP	2.4681	3.4849	3.4833	2.7281	119.228	115.866	38.1301	-22.7652
1MX3	A	1000	NAD	204	ASP	2.9579	3.9862	3.5803	2.8428	113.134	113.459	47.5184	-32.7055
1N2S	A	901	NAD	30	ASP	2.5247	3.5321	3.2021	2.3558	129.284	138.714	48.8843	-38.805
1NAH	A	341	NAD	31	ASP	2.6925	3.1817	3.8425	2.6484	111.537	112.425	40.5361	-29.2383
1NFR	A	300	NAD	38	ASP	2.742	3.4703	3.8021	2.6208	108.512	123.303	44.5	-36.7665
1NHG	A	450	NAD	107	ASP	8.361	6.2448	7.1372	5.511	91.3417	121.601	27.4977	-9.86827					related to 1nvm_1vrw
1NM5	A	400	NAD	202	ASP	2.4652	3.8731	3.4038	3.1333	125.831	112.099	33.4593	-18.4745
1NPD	A	300	NAD	158	ASP	3.5892	5.3585	2.6155	5.0266	136.365	63.483	31.2214	-29.9638
1NPT	O	1336	NAD	32	ASP	3.581	2.8621	2.7272	3.4437	86.2875	109.374	33.1194	-29.3812
1NQO	A	5336	NAD	32	ASP	2.7001	3.4187	3.5909	2.6336	124.579	123.944	36.8971	-28.8978
1NVM	B	3501	NAD	39	ASP	6.7816	8.0188	5.5796	6.5915	168.563	106.331	46.1858	-37.7955
1O6Z	A	3001	NAD	53	ASP	2.7727	3.2764	3.8859	2.8523	111.409	119.705	40.0869	-28.7655
1OBB	A	500	NAD	39	ASP	2.6979	3.4449	3.6413	2.4368	108.436	116.65	52.6969	-32.3607
1OC2	A	1350	NAD	37	ASP	2.6731	3.2143	3.7685	2.708	117.172	118.9	38.7675	-30.0352
1OC4	A	1330	NAD	53	ASP	2.7628	4.3498	3.0439	3.1491	126.9	107.841	32.4213	-9.75761
1OMO	A	400	NAD	157	ASP	3.6305	2.6629	2.6026	3.6259	77.9275	92.6891	41.2764	-24.7514
1ORR	A	1200	NAD	32	ASP	2.6211	3.2526	3.8165	2.6247	112.451	118.68	37.2509	-29.6982
1P1I	A	650	NAD	148	ASP	3.7341	2.6388	2.6189	3.443	86.4131	102.931	43.2647	-31.8182
1P9L	A	301	NAD	33	ASP	2.5806	3.1952	3.7207	2.7407	122.186	132.696	39.6105	-44.0409
1PJ3	A	601	NAD	345	ASP	4.6122	5.7382	3.99	4.4846	151.688	125.768	36.0364	-30.2818
1PJC	A	500	NAD	197	ASP	3.3528	2.6875	2.6896	3.7726	86.0942	100.889	39.4843	-23.5626
1PL8	A	400	NAD	203	ASP	2.9649	3.187	3.6261	2.5053	115.429	110.011	45.0146	-29.8363
1PZH	A	701	NAD	53	ASP	2.6726	3.3636	3.6488	2.5102	114.497	117.229	40.4553	-31.735
1QLH	A	377	NAD	223	ASP	2.7228	3.6624	3.7017	3.1176	111.837	103.87	28.9772	-20.1774
1QR6	A	601	NAD	345	ASP	4.9668	6.1346	4.7009	5.25	147.293	130.898	31.7444	-23.9834
1QRR	A	401	NAD	32	ASP	2.7559	3.2874	3.9177	2.7118	107.205	114.196	36.8751	-28.7854
1QV7	A	377	NAD	223	ASP	2.6067	3.4625	3.526	2.5304	112.601	114.355	40.2089	-28.9941
1R37	A	403	NAD	203	ASP	2.6032	3.7077	3.7183	2.913	112.205	116.489	42.424	-24.1846
1R66	A	900	NAD	37	ASP	2.6418	3.2208	3.8567	2.6387	116.747	123.02	42.6942	-35.9286
1RWB	A	601	NAD	44	GLU	4.7312	4.6905	6.5128	6.0236	133.544	129.342	40.8149	-23.943
1SB8	A	342	NAD	47	ASP	2.5971	3.3355	3.7299	2.7537	116.71	123.062	34.2041	-26.0091
1SBY	A	1255	NAD	37	ASP	5.7814	4.9319	4.724	3.9391	111.543	141.418	45.4732	-41.639
1SC6	A	2101	NAD	181	ASP	3.5423	2.7297	2.7493	3.7644	89.4833	99.3897	43.7252	-31.8302
1SZJ	G	335	NAD	32	ASP	2.9237	4.1724	3.2474	2.9216	121.199	110.445	34.4967	-29.6715
1T24	A	416	NAD	53	ASP	2.6823	3.5704	3.5994	2.7068	113.019	113.814	42.4601	-23.7885
1T2D	A	323	NAD	34	ASP	2.6716	3.5279	3.6181	2.7175	114.354	112.689	42.4647	-24.6088
1U1I	A	396	NAD	57	GLU	3.1472	3.7375	3.567	2.2982	103.205	120.653	44.3917	-44.5101
1U28	A	500	NAD	202	ASP	2.7057	3.7491	3.3644	2.5981	121.57	117.152	37.3564	-23.011
1U8X	X	900	NAD	41	ASP	2.8826	4.2865	3.0733	2.9948	122.87	112.311	37.6599	-21.7387
1UDC	A	340	NAD	31	ASP	2.646	3.1424	3.7983	2.4854	109.981	117.143	40.4783	-29.9404
1UH5	A	501	NAD	107	ASP	6.6766	4.9794	8.8441	6.9553	85.3723	111.153	44.3583	-24.5234
1UP7	A	1416	NAD	36	ASP	2.561	3.2208	3.7155	2.6726	114.174	116.08	40.2	-23.0158
1UR5	A	1308	NAD	33	ASP	2.7799	3.736	3.4552	2.6165	114.692	108.889	40.5677	-22.5353
1UXG	A	1310	NAD	33	ASP	2.7937	3.6882	3.6176	2.7742	114.122	110.632	38.7911	-22.275
1V8B	A	501	NAD	287	GLU	2.7315	3.7665	3.4556	2.8197	117.109	105.83	28.2203	-21.8085
1VI2	A	300	NAD	158	ASP	3.414	5.264	2.7027	5.1793	146.298	67.1828	36.9484	-30.7958
1VKO	A	601	NAD	148	ASP	2.4912	3.1075	3.6555	2.6929	120.705	131.814	25.561	-24.2488
1VM6	A	300	NAD	32	ASP	4.9495	5.8927	4.0583	4.668	148.079	121.91	35.3406	-37.7758
1VRW	A	450	NAD	107	ASP	8.2603	6.2198	6.9695	5.4722	90.967	116.794	28.503	-11.1909					Related to 1nhg_1nvm
1X7D	A	1302	NAD	161	ASP	2.7144	3.5727	3.6558	2.6998	109.075	108.242	39.4658	-22.6696
1XEL	A	340	NAD	31	ASP	2.5869	3.2032	3.8116	2.6572	108.284	111.12	41.8014	-27.6751
1YBA	A	416	NAD	181	ASP	2.6611	4.0747	3.2105	2.9099	122.68	109.436	39.3048	-25.9321
1YL7	A	501	NAD	33	ASP	2.433	3.119	3.777	2.688	114.641	124.737	41.3846	-30.7993
1Z45	A	703	NAD	42	ASP	3.9802	2.6801	2.8553	3.2902	80.1907	106.384	42.9139	-28.2622
1ZEM	A	2263	NAD	38	ASP	3.8426	2.4559	2.7377	3.251	78.889	107.509	36.5646	-33.0124
1ZJZ	A	1270	NAD	37	ASP	2.532	4.6997	3.7183	5.0975	99.6497	79.3131	16.6491	-10.0342
1ZK1	A	270	NAD	37	ASP	4.3702	6.7695	2.2766	4.6635	105.155	60.3226	18.9287	-21.2234
2AG5	A	2001	NAD	37	ASP	2.7112	3.4611	3.6797	2.8362	118.022	118.891	35.2982	-26.8587
2AQI	A	270	NAD	42	ASP	4.3549	6.5583	6.0536	8.3621	136.942	71.1725	45.3956	-27.6396
2B4R	O	801	NAD	35	ASP	2.6845	4.1406	3.0858	2.8635	121.697	113.298	30.6506	-22.8033
2B69	A	800	NAD	35	ASP	2.7076	3.2805	3.9398	2.7164	109.896	121.954	37.5789	-29.4032
2C59	A	1379	NAD	58	ASP	2.6849	3.3355	3.6849	2.582	113.495	117.367	33.2196	-21.4026
2CFC	A	1251	NAD	33	ASP	2.5011	3.3752	3.5616	2.4855	120.071	135.91	49.4856	-33.3932
2D1Y	A	1001	NAD	37	ASP	2.6668	3.443	3.6981	2.6784	115.927	115.759	42.754	-25.1224
2DFD	A	3003	NAD	39	ASP	2.6037	3.3937	3.746	2.7088	115.263	122.416	40.6012	-27.5439
2DT5	A	301	NAD	112	ASP	2.6057	3.6422	3.5239	2.8331	117.128	110.389	39.4149	-24.0124
2e+37	A	1401	NAD	32	ASP	2.8145	3.2699	3.8036	2.4375	110.472	121.668	42.7193	-33.4625
2EWM	A	257	NAD	38	ASP	3.4737	2.6673	2.4894	3.6119	89.0956	100.612	32.2386	-32.4873
2FM3	A	401	NAD	53	ASP	2.6503	3.8887	3.445	2.8206	116.331	107.687	45.0622	-24.7596
2FN7	A	401	NAD	53	ASP	2.6664	3.9154	3.4023	2.8054	117.538	109.924	46.2803	-26.47
2FSV	A	600	NAD	202	ASP	2.7977	3.8851	3.5205	2.8767	114.235	112.587	37.5475	-19.8676
2FZW	A	1377	NAD	222	ASP	2.8755	3.5831	3.6189	2.6348	114.847	121.367	48.8801	-32.1168
2G5C	A	3686	NAD	62	ASP	2.6026	3.6865	3.464	2.6956	119.582	113.525	44.9034	-25.7257
2G82	A	336	NAD	31	ASP	3.5846	2.7668	2.6322	3.3565	86.2639	109.791	41.9892	-31.3391
2GDZ	A	300	NAD	36	ASP	2.5964	3.3625	3.6524	2.6445	117.778	120.192	35.8467	-28.3987
2HDH	A	350	NAD	45	ASP	2.7661	3.6443	3.7379	2.7734	112.801	114.993	36.8179	-20.4156
2HUN	A	801	NAD	36	ASP	2.5652	3.0474	3.8011	2.4931	111.545	120.818	33.6409	-30.7124
2JHG	A	403	NAD	223	ASP	2.6086	3.6627	3.5468	2.7259	112.9	109.688	37.8564	-23.0392
2NAD	A	394	NAD	221	ASP	2.6702	3.3346	3.7664	2.6861	117.781	127.074	45.0519	-27.6402
2O23	A	802	NAD	41	ASP	2.6311	3.3891	3.7708	2.611	108.624	120.003	38.0097	-26.8845
2OHX	A	403	NAD	223	ASP	2.7428	3.6096	3.552	2.6764	115.443	117.792	40.7927	-30.7602
2OOR	A	500	NAD	202	ASP	2.5099	3.5262	3.5289	2.7346	118.102	117.514	37.4446	-20.6789
2OXI	A	377	NAD	223	ASP	2.683	3.6725	3.4641	2.7389	117.65	115.741	37.9469	-29.7266
2P5U	A	1118	NAD	31	ASP	2.7242	3.257	3.8616	2.6587	112.607	120.183	30.1774	-37.9063
2PD6	A	1	NAD	42	ASP	2.5961	3.3757	3.3745	2.5306	126.878	120.475	43.6248	-23.6966
2PV7	A	400	NAD	131	ASP	2.4781	3.2864	3.7121	2.7232	116.223	117.372	40.1091	-30.5556
2PZK	A	401	NAD	31	ASP	2.4967	3.4672	3.7162	2.9118	117.306	117.442	34.3457	-23.5109
2PZM	A	601	NAD	31	ASP	2.6765	3.2622	3.799	2.6181	113.768	125.705	40.1847	-31.0285
2Q1W	A	501	NAD	32	ASP	2.6707	3.2668	3.8966	2.7393	110.654	118.092	38.7335	-32.3307
2UDP	A	340	NAD	31	ASP	2.6991	3.1085	3.7918	2.5587	112.906	114.428	39.8077	-29.7244
2V7P	A	1332	NAD	53	ASP	2.7093	3.6044	3.354	2.7002	126.217	114.199	48.2086	-38.5553
2VYV	A	1333	NAD	32	ASP	2.6424	3.9157	3.4684	2.9626	113.567	115.509	34.068	-26.095
2WDZ	A	257	NAD	42	ASP	2.5326	3.4259	3.6744	2.7003	116.963	122.49	36.518	-27.1404
3A28	A	2300	NAD	33	ASP	2.4848	3.6778	3.6232	2.8824	116.216	121.797	41.0255	-25.0444
3AK4	A	901	NAD	40	ASP	2.522	3.3405	3.5168	2.6487	126.981	122.622	32.993	-31.9461
3AM5	A	801	NAD	107	ASP	7.2667	5.5671	8.3662	6.2273	90.1471	123.979	29.6867	-14.011
3AW9	A	901	NAD	31	ASP	2.7872	3.3746	3.8353	2.8237	113.043	111.576	40.7902	-25.4463
3BTO	A	377	NAD	223	ASP	2.6306	3.7147	3.5328	2.7951	114.006	107.078	39.6273	-20.2835
3CIN	A	400	NAD	53	ASP	2.6088	3.6071	3.5787	2.7108	114.319	122.778	41.5719	-34.4713
3CMC	O	407	NAD	32	ASP	3.5436	2.7186	2.6389	3.4067	84.5111	108.575	34.1164	-27.5986
3D4P	A	318	NAD	38	ASP	3.5601	2.6689	2.6709	3.2697	83.1476	112.343	42.1205	-28.1961
3DBV	O	336	NAD	32	ASP	2.7368	3.6323	3.3799	2.9018	119.815	103.761	40.6326	-29.1332
3DMT	A	360	NAD	38	ASP	2.6506	3.8987	3.2022	3.202	135.356	102	34.5622	-18.1443
3EHE	A	900	NAD	31	ASP	2.7009	3.7043	3.6368	3.0255	120.729	111.424	35.6777	-21.3666
3ENK	A	341	NAD	35	ASP	3.969	2.6824	2.7242	3.1612	80.4833	110.162	36.9427	-24.1157
3FNG	A	300	NAD	42	ASP	8.4883	10.7935	8.6844	11.012	132.4	87.3024	42.7538	-26.5037
3GVH	A	400	NAD	34	ASP	3.366	2.625	2.7997	3.6991	84.0769	106.924	33.7239	-26.0601
3H3J	A	500	NAD	38	ASP	3.5984	2.4377	2.6705	3.0665	85.2756	119.234	50.1942	-33.6778
3HAD	A	350	NAD	45	ASP	2.6641	3.6924	3.5149	2.6865	115.071	110.308	34.1774	-18.814
3ICP	A	901	NAD	31	ASP	2.7986	3.1405	3.8125	2.5084	116.503	126.991	45.3284	-34.6254
3IJR	A	301	NAD	78	GLU	3.0684	4.6857	2.6262	2.847	120.569	91.097	13.6938	7.05481
3KO8	A	901	NAD	31	ASP	2.7717	3.2468	3.8236	2.6779	113.931	121.255	38.6188	-29.7922
3LQF	A	257	NAD	42	ASP	2.8035	3.5884	3.4633	2.5806	127.194	126.79	42.821	-31.2286
3MW9	A	504	NAD	275	GLU	2.8272	3.3816	3.9736	2.3715	83.3146	131.846	-48.2849	44.7232
3NUG	A	251	NAD	38	ASP	2.6089	3.3918	3.6362	2.6328	115.081	120.376	35.3868	-24.3208
3ORF	A	901	NAD	33	ASP	2.7279	2.9994	4.0243	2.6045	105.313	132.456	42.7938	-28.7997
3PGX	A	277	NAD	42	ASP	2.6721	3.3506	3.6335	2.6167	117.55	117.822	38.9092	-28.0049
3PXX	A	284	NAD	37	ASP	2.7264	3.442	3.725	2.5985	113.624	124.552	42.972	-35.6847
3QVS	A	396	NAD	57	GLU	3.8492	2.8551	2.9677	3.6487	81.0357	103.119	28.1214	-24.2056
3RJ9	A	850	NAD	37	ASP	2.363	3.3611	3.4848	2.7989	123.592	136.575	42.7035	-38.3091
3RUA	A	343	NAD	47	ASP	2.552	3.1058	3.6884	2.5512	115.188	121.933	39.3211	-31.8728
3RWB	A	251	NAD	38	ASP	2.6348	3.3115	3.6513	2.595	116.253	120.163	34.0939	-25.2511
3S55	A	279	NAD	38	ASP	3.6353	2.6572	2.634	3.5058	84.3697	102.844	35.534	-25.7923
3SX2	A	300	NAD	42	ASP	2.7646	3.5231	3.7432	2.6907	111.749	113.695	37.0785	-33.4736
3T4E	A	289	NAD	158	ASP	2.5971	5.1431	3.3712	5.4048	109.942	75.9326	33.7317	-34.2362
3T7C	A	279	NAD	38	ASP	3.5541	2.5665	2.6572	3.4929	87.4058	106.086	38.7624	-25.9803
3TNL	A	292	NAD	164	ASP	3.5429	5.4601	2.5865	5.1625	135.214	62.4819	34.9236	-37.3559
3TOZ	A	292	NAD	164	ASP	3.8247	5.4131	2.7187	5.0092	127.617	61.9667	27.5242	-28.716
3TSC	A	274	NAD	38	ASP	2.8568	3.4631	3.7056	2.7452	116.424	114.951	36.8063	-29.3617
3UVE	A	300	NAD	38	ASP	3.6731	2.6493	2.7361	3.4055	80.1373	109.749	38.8709	-25.2863
3UWR	A	287	NAD	46	ASP	3.4893	2.5991	2.5756	3.2662	84.6417	112.363	36.9806	-25.9542
3VPH	A	403	NAD	52	ASP	3.4417	2.848	2.7277	3.6607	83.1648	103.618	38.8688	-23.9286
3ZV5	A	1277	NAD	36	ASP	2.5952	3.4766	3.2451	2.5463	127.621	116.26	44.8802	-26.586
4DYD	A	301	NAD	34	ASP	3.2515	3.4744	3.491	2.5814	107.225	145.688	49.3905	-48.0062
40000000000000	A	301	NAD	34	ASP	3.0559	3.5447	3.3415	2.6373	109.46	142	48.1473	-45.9284
4FN4	A	501	NAD	39	GLU	3.8173	2.7947	2.6341	3.2246	78.3204	105.687	37.4753	-22.9283
4GH5	A	301	NAD	38	ASP	2.6615	3.4075	3.6857	2.7209	117.789	118.938	33.2618	-28.619
4I1I	A	400	NAD	41	ASP	2.5892	3.2801	3.8148	2.7569	108.751	115.225	42.7399	-26.3166
4KQX	A	401	NAD	61	ASP	4.2985	5.0105	2.734	3.8049	139.282	104.614	39.7566	-41.228
5MDH	A	334	NAD	41	ASP	2.7504	3.6842	3.4572	2.562	113.416	123.936	48.1481	-34.3824
9LDB	A	401	NAD	53	ASP	2.601	3.5954	3.4029	2.6999	117.99	111.145	34.1037	-15.3999
1GZ3	A	601	ATP	345	ASP	4.4077	5.632	4.6124	4.8875	154.363	134.891	32.8507	-27.0646
1PJ4	A	4601	ATP	345	ASP	4.907	5.9885	3.9327	4.6181	147.726	123.705	32.533	-26.1245
2G1U	A	301	AMP	37	ASP	2.6632	3.5464	3.5813	2.6797	114.767	111.07	37.4875	-27.7195
2HMU	A	601	ATP	36	ASP	3.5087	2.787	2.6582	3.5411	82.9237	105.589	31.4153	-31.8536
2XXB	A	1332	AMP	53	ASP	2.6713	3.7758	3.3088	2.7998	123.651	111.088	36.0642	-23.3384
3GVI	A	401	ADP	34	ASP	3.5051	2.7508	2.5157	3.5368	88.9841	104.078	34.7782	-23.3616
1EIZ	A	301	SAM	83	ASP	2.6434	3.3324	3.6744	2.7982	111.902	111.293	26.5515	-4.84335
1FPQ	A	1699	SAM	240	ASP	2.646	4.8858	3.6488	4.543	107.693	71.5183	5.12971	24.697
1FPX	A	1699	SAM	219	ASP	2.6199	3.6114	3.6258	2.7228	118.626	122.02	21.2549	-27.2884
1G60	A	500	SAM	241	ASP	2.7022	3.4987	3.4698	2.6738	118.719	108.043	38.894	-20.4349
1H1D	A	301	SAM	90	GLU	3.4815	2.8912	2.4264	3.5696	86.1781	101.403	30.6901	-3.69659
1I9G	A	301	SAM	131	GLU	2.5839	3.1413	3.6604	2.6403	116.681	114.51	33.5196	-21.1834
1JG4	A	500	SAM	121	GLU	3.7587	2.8118	2.6338	3.6101	80.9608	94.6812	30.7099	-26.2951
1N2X	A	401	SAM	55	ASP	2.6627	3.2736	3.7221	2.5372	113.292	122.012	42.4789	-29.7342
1NV8	A	300	SAM	151	ASP	2.5728	3.4462	3.6919	2.7952	121.856	119.695	37.1616	-27.2934
1NW5	A	401	SAM	271	ASP	2.7441	3.5781	3.4435	2.5714	120.465	105.693	36.7195	-25.4083
1QZZ	A	635	SAM	213	GLU	2.7918	3.5187	3.5247	2.6784	116.679	107.81	38.7396	-19.5373
1RI4	A	299	SAM	94	ASP	2.4403	3.5635	3.282	2.8822	128.721	110.339	28.1966	-4.77839
1RJD	A	801	SAM	128	ASP	2.6479	3.4925	3.6178	2.6576	114.23	117.611	39.8378	-30.3437
1SG9	A	301	SAM	151	ASP	2.5384	3.7074	3.628	3.0938	119.459	113.205	23.6551	-5.64356
1SQF	A	430	SAM	277	ASP	2.9126	3.5243	3.7111	2.7011	109.477	112.138	38.9794	-21.771
1VE3	A	302	SAM	67	ASP	2.4688	3.5779	3.492	2.7993	118.585	113.753	26.7379	-3.60152
1VID	A	301	SAM	90	GLU	3.8743	2.785	2.697	3.2994	79.0309	102.91	21.6827	-22.0306
1VPT	A	400	SAM	95	ASP	2.6801	3.1374	3.7646	2.584	112.306	117.496	40.8599	-24.8824
1WG8	A	3142	SAM	51	ASP	2.5893	3.3838	3.7407	2.7248	108.716	114.815	24.1074	-7.36098
1XDS	A	5635	SAM	213	GLU	2.5119	3.8901	3.0819	2.7437	129.249	105.963	14.144	-7.87833
1ZQ9	A	4000	SAM	85	GLU	3.4672	2.6006	2.4944	3.6479	88.9378	99.5524	38.4962	-43.1253
2AVD	A	501	SAM	134	GLU	3.576	2.6241	2.6276	3.527	85.8384	103.092	41.1903	-25.7699
2B9E	A	1201	SAM	258	ASP	2.6917	3.1673	3.7433	2.6041	111.794	113.066	42.6529	-23.7092
2CL5	A	1217	SAM	90	GLU	3.8209	2.6684	2.7444	3.2983	80.3051	108.153	38.7648	-27.126
2DPM	A	300	SAM	62	ASP	2.7427	3.4925	3.7195	2.6275	111.537	119.104	44.6974	-26.1427
2EJT	A	501	SAM	78	ASP	3.7752	2.5633	2.8807	3.4773	62.0079	99.7134	-1.00287	-11.1155
2F8L	A	400	SAM	154	ASP	2.5825	3.6279	3.3341	2.7337	124.399	109.68	37.1094	-17.7005
2G70	A	2001	SAM	101	ASP	3.5689	2.7222	3.2469	3.1727	83.9023	128.189	38.9541	-28.6927
2IGT	A	1001	SAM	161	ASP	2.6994	3.4782	3.6222	2.7004	116.121	108.402	34.3324	-13.6506
2NXE	A	302	SAM	149	ASP	3.6416	2.6526	2.7828	3.5399	81.6166	104.721	33.9088	-25.5008
2NYU	A	201	SAM	62	ASP	2.6596	3.3219	3.6796	2.7673	115.121	111.28	40.0846	-19.2297
2OKC	A	500	SAM	214	ASP	2.8703	3.8444	3.3954	2.7475	118.512	103.464	32.272	-17.72
2PLW	A	203	SAM	55	ASP	2.6135	3.3251	3.5707	2.716	118.424	108.7	36.8473	-17.4009
2UYQ	A	1311	SAM	132	ASP	2.8531	3.5825	3.749	2.6679	117.741	139.934	41.61	-34.0009
2WA2	A	1248	SAM	112	GLU	7.916	6.3932	7.4526	6.2052	109.851	128.593	30.4597	-10.7599
2YVL	A	601	SAM	120	GLU	3.6256	2.659	2.5511	3.2467	84.6709	108.389	33.8519	-21.8278
2ZVJ	A	301	SAM	90	GLU	3.6035	2.6829	2.5453	3.2837	82.0741	106.447	35.3715	-21.8338
3A25	A	279	SAM	155	GLU	3.2356	2.7848	2.385	3.254	94.1115	115.441	33.3361	-20.334
3BWC	A	501	SAM	126	ASP	2.6147	3.7013	3.4131	3.0034	126.577	104.653	25.6316	-12.5821
3BWM	A	301	SAM	90	GLU	3.8867	2.8153	2.7182	3.2883	82.7448	107.01	35.4639	-25.9211
3DOU	A	1	SAM	67	ASP	2.6933	3.1005	3.6985	2.7869	115.063	108.511	36.4202	-18.2655
3EEO	A	328	SAM	40	GLU	4.1	3.1146	3.0808	3.6068	82.9296	108.391	38.6922	-24.1939
3GCZ	A	4633	SAM	111	GLU	8.3917	6.8795	8.3074	6.9249	109.523	131.371	34.3849	-18.0815
3MB5	A	301	SAM	125	GLU	2.5751	3.2653	3.7436	2.6124	114.237	120.124	43.3246	-30.4294
3P97	A	263	SAM	111	GLU	8.1036	6.9528	8.0501	6.8902	105.104	138.483	36.7936	-20.5112
3S68	A	228	SAM	90	GLU	3.7743	2.5838	5.3837	4.6022	83.1776	145.486	43.2197	-26.0938
4BLV	A	1281	SAM	118	GLU	3.697	2.7707	2.651	3.4858	79.9601	102.371	34.3908	-25.6049
4DF3	A	301	SAM	109	GLU	3.6085	2.6959	2.6156	3.4778	82.7911	101.242	30.5168	-25.8846
6MHT	A	328	SAM	40	GLU	3.7899	2.7299	2.8505	3.4984	84.1074	107.277	38.6922	-24.1939
